# Supplementary material for: Regulating Companion Dog Welfare: A Comparative Study of Legal Frameworks in Western Countries
Source: Animals (Basel). 2021 Jun 2;11(6):1660. doi: 10.3390/ani11061660 (PMC8228344; doi:10.3390/ani11061660)
Supplement: Supplementary file 1 [file animals-11-01660-s001.zip]

Archive with 1 entries (1 files):
- Animals Tables_listing_legislation_related_to_the_welfare_of_companion_dogs_in_11_countries.pdf
